# Supplementary material for: A Green Synthesis of CoFe2O4 Decorated ZIF-8 Composite for Electrochemical Oxygen Evolution
Source: Int J Mol Sci. 2023 May 31;24(11):9585. doi: 10.3390/ijms24119585 (PMC10253966; doi:10.3390/ijms24119585)
Supplement: Supplementary file 1 [file ijms-24-09585-s001.zip]

Archive with 1 entries (1 files):
- ijms-2417003-supplementary.pdf
